# Supplementary material for: Diverse mechanisms activate the PI 3-kinase/mTOR pathway in melanomas: implications for the use of PI 3-kinase inhibitors to overcome resistance to inhibitors of BRAF and MEK
Source: BMC Cancer. 2021 Feb 6;21:136. doi: 10.1186/s12885-021-07826-4 (PMC7866738; doi:10.1186/s12885-021-07826-4)
Supplement: Supplementary file 1 — Additional file 1: Supplementary Table S1: Hotspot mutations of genes relating to the PI3K pathway in NZM cell lines. [file 12885_2021_7826_MOESM1_ESM.xlsx]

## Sheet: Sheet1
Supplementary Table S1: Hotspot mutations of genes relating to the PI3K pathway in NZM cell lines.
Cell lines	PIK3CA			Gene	AKT1	AKT2	AKT3	PIK3CA
	Mutation	Frequency		Mutations	E319G	R371H	E17K	C420R
NZM01				tested	L357P	S302G		C901F
NZM02					P388T			E542K
NZM03					Q43X			E545K
NZM04					V167A			H1047L
NZM05					V461L			H1047R
NZM06					E17K			H1047Y
NZM07								H701P
NZM09								M1043I
NZM10								N345K
NZM11								P539R
NZM12								Q546K
NZM13	H1047L	0.2						R38H
NZM14								R88Q
NZM15								R88Q
NZM16
NZM17
NZM18
NZM19
NZM20
NZM21
NZM22
NZM23
NZM24
NZM25
NZM26
NZM27
NZM28
NZM29
NZM30
NZM31
NZM32
NZM33
NZM34
NZM35
NZM36
NZM37
NZM38
NZM39
NZM40	H1047R	0.4
NZM41
NZM42
NZM43
NZM44
NZM45
NZM46
NZM47
NZM48
NZM49
NZM50
NZM52	H1047R	0.45
NZM53
NZM54
NZM55
NZM56
NZM57
NZM58
NZM59
NZM60
NZM61
NZM62
NZM63
NZM64
NZM65
NZM66
NZM67
NZM68
NZM69
NZM70
NZM71
NZM72
NZM73
NZM74
NZM75
NZM76
NZM77
NZM78
NZM79
NZM80
NZM81
NZM82
NZM83
NZM84
NZM85
NZM86
NZM87
NZM88
NZM89
NZM90
NZM91	E545K	0.59
NZM92
NZM93
NZM94
NZM95
NZM96
NZM97
NZM98
NZM99
NZM100
NZM101
NZM102
NZM103
NZM104
