# Supplementary material for: Diverse mechanisms activate the PI 3-kinase/mTOR pathway in melanomas: implications for the use of PI 3-kinase inhibitors to overcome resistance to inhibitors of BRAF and MEK
Source: BMC Cancer. 2021 Feb 6;21:136. doi: 10.1186/s12885-021-07826-4 (PMC7866738; doi:10.1186/s12885-021-07826-4)
Supplement: Supplementary file 8 — Additional file 8: Supplementary Table S8: Summary of the major genotypes and drug response of NZM cell lines [file 12885_2021_7826_MOESM8_ESM.xlsx]

## Sheet: Supp Table S8
Supplementary Table S8: Summary of the major genotypes and drug response of NZM cell lines
		Major genotypes		Drug response (EC50)
	BRAF	NRAS	PIK3CA	ZSTK474	A66	IC87114	KU	BEZ
NZM1				0.34		0.04
NZM2				0.11	0.47		0.02	0.08
NZM3	V600E			1.29	39.63	33.87	0.74	0.14
NZM4	V600E			0.1	1.88	100	0.6	0.07
NZM5		Q61R		0.38	25.47	0.06	1.55	0.12
NZM6	V600E			0.09	1.6	1.08	0.1	0.05
NZM7	V600E			0.24	9.53	14.52	0.18	0.06
NZM9				0.09	3.16	0.46	0.16	0.05
NZM11	V600E			0.13	0.19	1.98	0.15	0.08
NZM12	V600E			0.07	2.57	0.6	0.19	0.09
NZM13			H1047L	0.15	10.32	2.03	0.18	0.03
NZM15		Q61K		0.27	1.69	25.14	0.05	0.05
NZM19				100	100	100	100	100
NZM20	V600E			0.24	4.06	100	0.03	0.08
NZM22	V600E			0.75	43.79	100	1.19	0.06
NZM23				0.36	39.41	100	0.32	0.05
NZM24		G12D		0.7	35.4	100	0.97	0.11
NZM26	V600E			0.34	7.48	42.18	0.66	0.12
NZM27				0.36	2.05	44.78	0.46	0.11
NZM28	Mutant			0.44	1.19	0.12	1.45	0.65
NZM29				0.05	4.93	0.6	0.14	0.03
NZM30	V600E			0.44	38.29	0.15	0.39	0.07
NZM31	V600E			0.08	2.37	4.72	0.1	0
NZM32	V600E			0.19	1.22	100	0.11	0.03
NZM33		Q61R		0.98	100	100	1.28	0.07
NZM34	V600E			0.3	10.49	1.72	0.51	0.08
NZM36				0.47	7.04	100	0.74	0.09
NZM37				3.26	10.15	29.46	1.76	0.06
NZM38	V600E			0.08	0.06	0.04	0.02	0.01
NZM40		Q61H	H1047R	3.09	8.57	100	2.09	0.16
NZM42		Q61K				100		0.31
NZM43	V600K			0.09	0.98	3.97	0.99	0.08
NZM46	V600E			0.14	0.1	65.73	0.21	0.04
NZM47	V600E			0.11	0.93	64.29	0.14	0.07
NZM48		Q61K		0.32	7.96	61.24	0.18
NZM49	V600E			0.09	0.6	30.83	0.27	0.09
NZM52	V600E		H1047R	0.02	0.09	0.03	0.07	0.01
NZM54	V600E			0.28	7.57	1.51	0.43	0.06
NZM56	V600E			0.21	6.03	2.91	0.25	0.07
NZM59		Q61R		0.29	1.86	0.29	0.31	0.32
NZM60		Q61H		0.09	3.86	0.03	0.1	0.03
NZM63		G13R		0.12	3.51	0.11	0.13	0.11
NZM64	V600E			0.08	0.46	100	0.13	0.07
NZM65	V600E			0.35	1.28	60.85	0.17	0.1
NZM66				0.04	0.08	0.03	0.04	0.04
NZM69	V600E			0.09	0.41	30.81	0.41	0.06
NZM71	V600E			0.04	0.14	0.02	0.03	0.13
NZM72				0.82	10.91	36.73	0.93	0.07
NZM73				0.08	3.85	15.43	0.61	0.04
NZM74		Q61K		0.32	16.39	100	0.26	0.07
NZM77	V600E			2	10.72	100	0.87	0.05
NZM78		Q61R		0.17	0.53	1.12	0.15	0.07
NZM79				0.16	0.32	100	0.15	0.06
NZM80				0.04	42.64	100	0.17	0.06
NZM82	V600E			0.13	3.71	2.62	1.01	0.07
NZM83				0.02	0.06	0.01	0.01	0.01
NZM84				100	100	100	100	100
NZM85	V600E			0.05	0.08	0.03	0.02	0.05
NZM87				0.05	5.91	100	0.27	0.08
NZM88				0.11	12.05	4.2	0.12	0.03
NZM89		Q61R		0.21	12.99	14.05	0.56	0.07
NZM91			E545K	0.17	0.86	7.05	0.18	0
NZM92		Q61K		0.07	0.47	0.05	0.05	0.06
NZM93		Q61R		0.53	11.7	30.72	0.56	0.08
NZM94				0.15	18.64	45.89	0.19	0.04
NZM95				0.01	0.05	0.02	0.01	0.04
NZM97		Q61R		0.64	11.44	100	0.65	0.17
NZM98		Q61K		0.06	0.37	3.3	0.1	0.04
NZM99		Q61H		0.02	0.57	0.01	0.05	0.14
NZM100	V600E			0.18	8.01	0.45	0.92	0.05
NZM102	V600E			0.53	8.95	5.71	0.54	0.04
NZM103	V600E			0.2	6.56	4.09	0.29	0.06
NZM104		Q61R		0.39	3.15	12.78	0.36	0.03
